# Supplementary material for: Macrophage-Secreted CSF1 Transmits a Calorie Restriction-Induced Self-Renewal Signal to Mammary Epithelial Stem Cells
Source: Cells. 2022 Sep 19;11(18):2923. doi: 10.3390/cells11182923 (PMC9496835; doi:10.3390/cells11182923)
Supplement: Supplementary file 1 [file cells-11-02923-s001.zip]

Archive with 4 entries (4 files):
- Figure S1.Tiff
- Figure S2.Tiff
- Table S1.pdf
- Table S2.xlsx
