# Supplementary material for: Macrophage-Secreted CSF1 Transmits a Calorie Restriction-Induced Self-Renewal Signal to Mammary Epithelial Stem Cells
Source: Cells. 2022 Sep 19;11(18):2923. doi: 10.3390/cells11182923 (PMC9496835; doi:10.3390/cells11182923)
Supplement: Supplementary file 1 [file cells-11-02923-s001.zip › Table S2.xlsx]

## Sheet: All deviated genes
		Table S2. Genes that are affected by CR (CR/ control) at ≥ 1.5 fold difference, Padj ≤ 0.05 and counts of at least 30 in at least one of the samples.
Gene	CR/ Control fold Change		Direction	Gene	CR/ Control fold Change		Direction
1600012H06Rik		4.2	Up	0610007P14Rik		-2.1	Down
3110039I08Rik		6.1	Up	1110008P14Rik		-1.9	Down
AI607873		1.6	Up	1110034G24Rik		-5	Down
Abhd14b		3.2	Up	2510002D24Rik		-2.6	Down
Abi3bp		1.8	Up	2700094K13Rik		-3.1	Down
Acadl		2	Up	5830411N06Rik		-34	Down
Ackr1		2.5	Up	A630001G21Rik		-11	Down
Ackr3		1.8	Up	A630023P12Rik		-18	Down
Acvr1		2.1	Up	A930005H10Rik		-4	Down
Adamts1		2	Up	AB124611		-5.6	Down
Adamtsl1		2.5	Up	AI467606		-12	Down
Adgrd1		3.1	Up	Abca7		-3.4	Down
Adk		1.8	Up	Abhd8		-3.1	Down
Adm		1.8	Up	Ablim1		-1.7	Down
Agap1		3.1	Up	Acap1		-10	Down
Agfg2		2.8	Up	Acp5		-8.3	Down
Ahnak		1.7	Up	Acrbp		-3.8	Down
Akr1c18		2.2	Up	Acsbg1		-13	Down
Akt2		1.9	Up	Actb		-1.5	Down
Alas1		2	Up	Acyp1		-2.3	Down
Amotl2		2.3	Up	Adam8		-5.4	Down
Anapc5		1.5	Up	Adcy7		-5.5	Down
Angptl4		4.7	Up	Adgre5		-5.8	Down
Anpep		2.9	Up	Adgrl1		-2	Down
Antxr1		1.6	Up	Adi1		-2.7	Down
Anxa1		2.1	Up	Adpgk		-2.1	Down
Anxa2		1.7	Up	Adrb2		-4.1	Down
Anxa3		3	Up	Adrbk1		-2.2	Down
Anxa4		2.8	Up	Aim1		-7.9	Down
Anxa5		1.7	Up	Akna		-4	Down
Apod		1.6	Up	Alkbh6		-2.3	Down
Arhgap10		1.7	Up	Als2cl		-9.4	Down
Arhgap23		1.9	Up	Ambra1		-2.3	Down
Arhgap29		2.1	Up	Amica1		-7.7	Down
Arhgef10l		2.8	Up	Ankrd10		-1.9	Down
Arhgef25		2.1	Up	Anp32a		-2.3	Down
Asah1		2.1	Up	Anxa6		-1.7	Down
Atf3		2.3	Up	Ap1b1		-2.3	Down
Atg4b		2.7	Up	Ap1g2		-3.5	Down
Atpif1		1.7	Up	Apeh		-2.4	Down
Atxn2		2	Up	Areg		-11	Down
Axl		2.3	Up	Arhgap25		-24	Down
B4galt5		1.9	Up	Arhgap27		-7.2	Down
B9d1		4.8	Up	Arhgap4		-9.1	Down
Bach1		3.7	Up	Arhgap9		-11	Down
Bag3		1.7	Up	Arhgdib		-6.9	Down
Basp1		2	Up	Arhgef1		-4.9	Down
Bcar1		1.8	Up	Arhgef3		-3.5	Down
Bdh2		3.3	Up	Arl5c		-5.2	Down
Bgn		1.5	Up	Arpc5l		-1.7	Down
Bicc1		1.9	Up	Arrb2		-5.9	Down
Blvrb		1.8	Up	Arrdc1		-3.8	Down
Bmp1		2.1	Up	Atg16l2		-2.2	Down
Bod1		2.2	Up	Atp11b		-2.4	Down
Bok		5.5	Up	Atp13a2		-2.3	Down
Bri3		1.7	Up	Atp1b3		-2	Down
C1qtnf7		3.8	Up	Atp2a3		-7.2	Down
C1s1		1.9	Up	B4galnt1		-6.3	Down
C1s2		2.2	Up	B9d2		-1.9	Down
C4b		2.3	Up	BC021614		-6.6	Down
Cadm3		3.2	Up	BC037034		-2.3	Down
Cald1		1.8	Up	Batf		-4.4	Down
Card10		2.4	Up	Bbip1		-3.3	Down
Carm1		1.9	Up	Bcl2		-2.9	Down
Casp4		2	Up	Bcl2a1b		-15	Down
Ccdc109b		24	Up	Bin2		-13	Down
Ccl2		3.2	Up	Blk		-9.5	Down
Ccl7		3	Up	Brf1		-1.9	Down
Ccnl1		1.6	Up	C1qb		-4.8	Down
Cd151		1.9	Up	Calca		-7	Down
Cd63		1.6	Up	Cap1		-1.8	Down
Cdkn1a		1.8	Up	Cars2		-2.4	Down
Cdkn1c		2.4	Up	Casp8		-2.9	Down
Cebpb		1.5	Up	Cc2d1b		-2.4	Down
Ckap4		2.2	Up	Ccdc69		-7.1	Down
Clic4		1.6	Up	Ccdc88b		-12	Down
Clip3		2.7	Up	Ccl5		-12	Down
Clmp		1.7	Up	Ccm2		-1.7	Down
Cltb		1.7	Up	Ccnd2		-2.5	Down
Cmtm3		1.9	Up	Ccnd3		-2.3	Down
Col14a1		2.4	Up	Ccr7		-11	Down
Col16a1		1.7	Up	Cd101		-6.9	Down
Comt		2.3	Up	Cd163l1		-11	Down
Copz2		2.2	Up	Cd2		-13	Down
Coro2b		2.1	Up	Cd247		-11	Down
Cpt1c		2.7	Up	Cd27		-14	Down
Crip2		1.9	Up	Cd274		-2.3	Down
Cry2		2	Up	Cd37		-11	Down
Csf1		2	Up	Cd3d		-15	Down
Csnk1e		1.6	Up	Cd3e		-11	Down
Csrp2		2	Up	Cd3g		-15	Down
Cstb		1.6	Up	Cd4		-14	Down
Ctgf		1.9	Up	Cd5		-15	Down
Ctif		3.8	Up	Cd52		-12	Down
Ctps		2	Up	Cd6		-12	Down
Ctsl		1.6	Up	Cd69		-12	Down
Cttn		1.9	Up	Cd7		-12	Down
Cuedc2		1.6	Up	Cd74		-3.3	Down
Cul9		6.2	Up	Cd82		-2.9	Down
Cxcl1		1.7	Up	Cd8b1		-12	Down
Cxcl12		2.4	Up	Cdk2ap2		-3	Down
Cxcl16		2	Up	Cdt1		-2.3	Down
Cyb5r3		2.6	Up	Cenpa		-6	Down
Cygb		1.9	Up	Cfl1		-1.5	Down
Cyp2d22		1.9	Up	Chd3		-2.3	Down
Cyp2j9		8	Up	Chd8		-2	Down
Cyr61		2.7	Up	Cln3		-2.7	Down
Daglb		3.8	Up	Cma1		-7	Down
Dbi		2.2	Up	Cnn2		-4.5	Down
Dbn1		1.7	Up	Cnp		-3.5	Down
Dcbld2		2.4	Up	Cntrl		-3	Down
Dcn		1.6	Up	Commd4		-2.2	Down
Ddah2		2.3	Up	Coro1a		-13	Down
Ddost		1.7	Up	Coro7		-6.5	Down
Ddr2		2.4	Up	Cotl1		-2.7	Down
Dnm1		1.8	Up	Crem		-1.9	Down
Dpt		1.8	Up	Crlf3		-3.1	Down
Dram1		2	Up	Csk		-2.9	Down
Dtnbp1		2.1	Up	Ctla2a		-2.9	Down
Dtx4		3.7	Up	Ctla4		-9.6	Down
Duox1		7	Up	Ctse		-12	Down
Dusp3		2.2	Up	Ctss		-7.4	Down
Dusp8		4.2	Up	Ctsw		-8.5	Down
Efemp1		1.7	Up	Cxcr4		-3.4	Down
Efemp2		1.7	Up	Cyba		-1.7	Down
Efs		2.4	Up	Cyth1		-2.3	Down
Egfr		1.8	Up	Cyth4		-13	Down
Egr1		2.7	Up	Dalrd3		-2.1	Down
Egr2		2.1	Up	Dapl1		-20	Down
Ehd1		1.7	Up	Dapp1		-8.2	Down
Eif3d		1.5	Up	Dbnl		-2.2	Down
Eif4a1		1.6	Up	Dcaf15		-3.5	Down
Eif4g1		1.5	Up	Ddb2		-3.2	Down
Elovl1		1.6	Up	Ddx24		-1.6	Down
Emilin1		2.8	Up	Dedd2		-2.7	Down
Emilin2		2	Up	Def6		-12	Down
Enc1		2.4	Up	Dennd1c		-22	Down
Eng		1.9	Up	Dgat1		-4.1	Down
Epb4.1l2		1.7	Up	Dgka		-6.9	Down
Epb4.1l4aos		1.6	Up	Dgkd		-2	Down
Erf		2	Up	Dgkz		-3.3	Down
Ergic1		1.9	Up	Dnajc2		-1.9	Down
Errfi1		1.7	Up	Dnajc7		-1.9	Down
F3		1.7	Up	Dnm2		-1.8	Down
Fads1		2.2	Up	Dock10		-2.5	Down
Fam124a		2.8	Up	Dock2		-16	Down
Fam180a		2.5	Up	Dock8		-7.8	Down
Fam43a		2	Up	Dok2		-12	Down
Fbln1		2.2	Up	Dpcd		-2	Down
Fbln2		1.9	Up	Dtx1		-8.2	Down
Fcgrt		1.7	Up	Dusp2		-11	Down
Fgfr1		2.3	Up	E4f1		-2.2	Down
Fhl1		1.9	Up	Ehd3		-4.7	Down
Fkbp9		1.8	Up	Eif2d		-2.3	Down
Flnb		2	Up	Elovl5		-2.7	Down
Fndc1		2.3	Up	Emb		-5.2	Down
Fos		1.9	Up	Epb4.1		-4.5	Down
Fosb		1.7	Up	Epsti1		-7.9	Down
Fosl1		3.6	Up	Esyt1		-2.1	Down
Fosl2		1.7	Up	Ets1		-4.4	Down
Fstl1		1.7	Up	Evl		-3.9	Down
Ftl1		1.7	Up	Exosc8		-1.8	Down
Fto		2.4	Up	Ezr		-1.9	Down
Fxyd1		1.9	Up	Fam102a		-2.5	Down
Gadd45g		2.4	Up	Fam107b		-3.6	Down
Gar1		1.6	Up	Fam117a		-2.5	Down
Gata6		4.8	Up	Fam169b		-12	Down
Gclm		1.8	Up	Fam189b		-5.3	Down
Gdf15		2.1	Up	Fam46c		-3.5	Down
Gdnf		4.3	Up	Fam78a		-43	Down
Gem		1.6	Up	Fau		-1.5	Down
Gfpt2		2.3	Up	Fbxl12		-3.1	Down
Gla		2.6	Up	Fbxo17		-3.2	Down
Gm10436		1000000	Up	Fcho1		-3.8	Down
Gm13889		1.9	Up	Fermt3		-7.5	Down
Gm6682		1.8	Up	Fmnl1		-8.6	Down
Gm6793		2.2	Up	Fnbp1		-2.2	Down
Gnl3		1.6	Up	Frat2		-3.2	Down
Gpr153		2.1	Up	Frmd8		-2.7	Down
Gpsm1		2.1	Up	Fxyd5		-6	Down
Grb10		2	Up	Fyb		-8.8	Down
Gstm1		1.7	Up	Gata3		-7.3	Down
Gstt1		1.8	Up	Gatad2b		-3.1	Down
H19		5.2	Up	Gatsl3		-2.7	Down
Has1		2.6	Up	Gbp3		-2.3	Down
Hes1		2.2	Up	Gimap1		-9.9	Down
Hipk3		2	Up	Gimap3		-10	Down
Hk2		2.2	Up	Gimap4		-13	Down
Hnrnph1		1.5	Up	Gimap5		-7.5	Down
Hoxc10		3.3	Up	Gimap6		-5.5	Down
Hoxc9		2.5	Up	Gimap7		-15	Down
Hspa8		1.7	Up	Gimap9		-8.2	Down
Hspa9		1.7	Up	Glrx		-2.2	Down
Hspb1		1.9	Up	Gltp		-2.7	Down
Hspb8		2.3	Up	Gm6251		-1.8	Down
Hspd1		2.1	Up	Gmfg		-16	Down
Htra3		2.2	Up	Got1		-1.7	Down
Icam1		2	Up	Gpc1		-2.3	Down
Id1		2.4	Up	Gpr132		-15	Down
Id3		2.3	Up	Gpr18		-9.5	Down
Id4		2.4	Up	Gpsm3		-5.5	Down
Ier3		2.7	Up	Gramd1a		-3.6	Down
Ifi204		1.8	Up	Gramd3		-2.3	Down
Ifitm1		1.9	Up	Grap		-7	Down
Ifitm2		1.7	Up	Grap2		-8.2	Down
Ifitm3		2	Up	Grk6		-3.7	Down
Ifrd2		2.2	Up	Gtf2i		-2.5	Down
Ift43		2.6	Up	Gzma		-21	Down
Igf1		2.1	Up	H2-Aa		-3	Down
Igf2		2.9	Up	H2-K2		-3.9	Down
Igf2bp2		3.7	Up	H2-Ke6		-2.2	Down
Igfbp3		2.5	Up	H2-T23		-1.8	Down
Il17ra		1.5	Up	H2afy		-1.9	Down
Il17rc		3.2	Up	Hars2		-3.6	Down
Il1r1		1.7	Up	Haus4		-2.2	Down
Il31ra		4.1	Up	Hcls1		-10	Down
Il6st		1.7	Up	Hcst		-14	Down
Ipo4		1.6	Up	Hdc		-6.6	Down
Irak3		1.9	Up	Hist1h1c		-13	Down
Irx1		4.5	Up	Hist1h1e		-13	Down
Irx2		4	Up	Hist2h2bb		-39	Down
Itga5		2.3	Up	Hmha1		-12	Down
Itgb1		1.6	Up	Hopx		-4.3	Down
Itpkc		2.2	Up	Hps3		-4.8	Down
Jdp2		1.7	Up	Icam2		-13	Down
Jun		1.6	Up	Id2		-1.8	Down
Junb		1.6	Up	Idnk		-2.1	Down
Kank2		3	Up	Ifngr1		-1.8	Down
Kazn		2.6	Up	Ifngr2		-2	Down
Kdelr3		2.3	Up	Igflr1		-5.1	Down
Klf4		2.6	Up	Igtp		-2.7	Down
Klf9		2.6	Up	Ikbke		-5.3	Down
Lama4		1.9	Up	Ikzf3		-20	Down
Lamb1		1.9	Up	Il16		-8.6	Down
Lamc2		1.9	Up	Il21r		-12	Down
Lamp1		1.5	Up	Il27ra		-9.5	Down
Larp6		2.1	Up	Il2rb		-8.1	Down
Lima1		2.1	Up	Il2rg		-10	Down
Litaf		1.8	Up	Il7r		-13	Down
Lpar1		2.5	Up	Inpp1		-4.6	Down
Lpl		2.4	Up	Inpp5d		-9.8	Down
Lppr3		2.8	Up	Irak2		-3.7	Down
Lrrc32		1.7	Up	Irf7		-1.8	Down
Lrrc49		2.1	Up	Isy1		-2.1	Down
Ltbr		2.4	Up	Itga6		-6.1	Down
Luzp1		2.2	Up	Itgal		-16	Down
Ly6a		1.6	Up	Itgb2		-16	Down
Ly6c1		1.9	Up	Itgb7		-7.8	Down
Maff		2.1	Up	Itk		-13	Down
Maged1		1.9	Up	Itpk1		-2.6	Down
Map7d1		1.7	Up	Itpr3		-3.7	Down
Mat2a		1.8	Up	Izumo1r		-13	Down
Mcee		2.4	Up	Jak3		-4.4	Down
Mcoln2		2.7	Up	Josd2		-2	Down
Mdk		1.9	Up	Kbtbd11		-7.5	Down
Med24		2.2	Up	Kcnn4		-14	Down
Medag		1.8	Up	Kif21b		-9.3	Down
Meg3		2.3	Up	Klhl6		-8.6	Down
Mettl7a1		2.1	Up	Klk8		-15	Down
Mgst1		1.9	Up	Laptm5		-12	Down
Midn		1.8	Up	Lat		-15	Down
Mmp11		3.2	Up	Lax1		-6.3	Down
Mmp14		1.5	Up	Lbh		-2.5	Down
Mmp23		1.7	Up	Lbr		-2.1	Down
Mnda		1.8	Up	Lck		-11	Down
Mndal		1.9	Up	Lcp1		-9.1	Down
Morf4l2		1.8	Up	Ldb1		-2	Down
Mpdz		3.1	Up	Lef1		-13	Down
Mrgprg		3.9	Up	Leprotl1		-2.7	Down
Mst1r		3.3	Up	Lfng		-10	Down
Mt1		1.9	Up	Lime1		-3.8	Down
Mt2		1.9	Up	Lpxn		-6.7	Down
Mtmr11		2.9	Up	Lrmp		-11	Down
Mvp		1.7	Up	Lrp10		-1.6	Down
Myc		1.7	Up	Lrrfip1		-2.3	Down
Myd88		1.7	Up	Lsm4		-1.6	Down
Myl9		1.9	Up	Lta		-14	Down
Nat10		1.9	Up	Ltb		-8.8	Down
Nckap1		2.2	Up	Ly6e		-2.2	Down
Ndn		1.8	Up	Ly9		-9.6	Down
Nedd4		1.7	Up	Macf1		-1.9	Down
Nenf		1.7	Up	Madd		-9.8	Down
Nfix		2	Up	Maf1		-1.8	Down
Ngf		2.3	Up	Map2k7		-1.9	Down
Nhlh2		3800	Up	Map4k2		-7.4	Down
Nlgn2		1.8	Up	Mapk14		-2.7	Down
Nop16		1.9	Up	Marco		-8.7	Down
Nop58		2	Up	Mast3		-2.6	Down
Nov		4.6	Up	Mbp		-3.7	Down
Npdc1		1.8	Up	Mcm5		-5.1	Down
Npr1		2.4	Up	Mcpt4		-6.6	Down
Nr1d1		3.7	Up	Mdh1		-2	Down
Nsg1		2.3	Up	Mdm4		-2.6	Down
Ntn1		2.2	Up	Mdp1		-2.3	Down
Oat		1.8	Up	Me2		-2.7	Down
Olfml2b		1.9	Up	Med11		-2.1	Down
Olfr1031		50	Up	Mettl17		-2.8	Down
Osbpl1a		2.3	Up	Mettl23		-3.7	Down
Osmr		2.1	Up	Mfng		-15	Down
Osr1		1.6	Up	Mgea5		-2.1	Down
Osr2		2	Up	Mgp		-1.8	Down
Palld		2	Up	Mical1		-2.1	Down
Palm		3.5	Up	Mif4gd		-2.9	Down
Parp3		1.9	Up	Miip		-2.7	Down
Pcbp4		2.4	Up	Mink1		-3	Down
Pcolce		1.6	Up	Mir142		-31	Down
Pcolce2		1.8	Up	Mir6236		-7.4	Down
Pdgfrb		1.7	Up	Mlec		-2.7	Down
Pdlim7		2.2	Up	Mllt6		-1.9	Down
Pdpn		2.1	Up	Mrpl18		-2	Down
Peg3		3.2	Up	Mrpl34		-2.1	Down
Pelo		2.2	Up	Mrps16		-1.9	Down
Phldb1		2	Up	Ms4a6b		-16	Down
Pim3		1.6	Up	Mx1		-4.8	Down
Pkdcc		2.6	Up	Mx2		-1.9	Down
Pknox1		2	Up	Myh9		-2.1	Down
Plat		1.9	Up	Myl12b		-1.8	Down
Plaur		2	Up	Myo1g		-15	Down
Plcd3		4	Up	Naa10		-1.7	Down
Plekha4		2.3	Up	Naa60		-2.1	Down
Plin2		2.6	Up	Nans		-1.9	Down
Pltp		1.9	Up	Nbeal2		-9.5	Down
Pmp22		2	Up	Ncf4		-6.4	Down
Ppa1		1.7	Up	Nckap1l		-11	Down
Ppap2b		2.1	Up	Ndfip1		-2.2	Down
Ppp2r2d		1.5	Up	Ndrg3		-3	Down
Prkrir		2.1	Up	Neurl3		-9.6	Down
Psmd2		1.7	Up	Nfatc3		-3.8	Down
Ptms		1.6	Up	Nfkbid		-11	Down
Ptov1		1.7	Up	Nkg7		-10	Down
Ptpn12		1.9	Up	Nlrc5		-3.8	Down
Ptrf		1.9	Up	Nmb		-2.3	Down
Pvr		1.9	Up	Notch1		-2.2	Down
Pxk		1.8	Up	Nrd1		-1.9	Down
Pxn		1.7	Up	Nrgn		-2.9	Down
Qpct		3	Up	Nrros		-9.2	Down
Rab34		2.2	Up	Nsmce1		-1.7	Down
Rarres2		2.1	Up	Nt5c		-2.4	Down
Rasl11a		2.2	Up	Nudt16		-4.8	Down
Rbpms		2.3	Up	Nup210		-7.3	Down
Rcan1		2.5	Up	Oard1		-2.5	Down
Renbp		2	Up	Ocel1		-2	Down
Rgs16		1.7	Up	Orai1		-3.6	Down
Rhbdf1		1.8	Up	Osbpl9		-2.1	Down
Rhoc		1.8	Up	Ostf1		-2.7	Down
Rhoq		2	Up	Pagr1a		-2.2	Down
Rhou		1.9	Up	Parp10		-2	Down
Rin2		3.7	Up	Parvg		-8.6	Down
Rnase4		1.6	Up	Pbx2		-2.4	Down
Rnd3		2	Up	Pdcd1		-11	Down
Rnf19b		1.6	Up	Pdcd4		-5.3	Down
Rnh1		1.8	Up	Pde2a		-3.8	Down
Rps4l		3.3	Up	Pecam1		-5.5	Down
Rras		1.7	Up	Pfn1		-2.1	Down
Rrp15		2	Up	Phf1		-1.9	Down
Rrp9		2.1	Up	Phkg2		-1.9	Down
Rrs1		1.9	Up	Pik3cd		-8.6	Down
Rusc2		2.6	Up	Pik3ip1		-3.3	Down
Ruvbl1		1.8	Up	Pim2		-5.7	Down
S100a13		1.7	Up	Pip5k1c		-2.8	Down
S100a16		2	Up	Pisd-ps1		-2.2	Down
S100a6		2.1	Up	Pitpnm1		-3.2	Down
Samd14		3	Up	Pkn1		-2.3	Down
Samd4b		1.9	Up	Pkp3		-15	Down
Sash1		1.8	Up	Plcl2		-2.3	Down
Sbno2		2.1	Up	Plgrkt		-1.9	Down
Sdc4		1.7	Up	Pnkp		-2.2	Down
Sec16b		3.2	Up	Podnl1		-7.9	Down
Selenbp1		2.4	Up	Polg2		-4.1	Down
Selm		2.3	Up	Pon2		-2.1	Down
Sema3b		2.5	Up	Pop5		-2.4	Down
Sema3c		2.1	Up	Ppdpf		-2.4	Down
Sema4c		2.2	Up	Ppia		-1.9	Down
Sept2		1.7	Up	Ppil1		-5.1	Down
Sept5		2.1	Up	Ppp1r11		-2	Down
Serpina3m		11	Up	Ppp2r5a		-1.8	Down
Serpina3n		1.9	Up	Ppp2r5c		-1.8	Down
Serpinb6a		2	Up	Ppp6r1		-2	Down
Serpine2		2	Up	Prex1		-3.1	Down
Serping1		1.6	Up	Prkch		-16	Down
Sertad1		1.5	Up	Prkcq		-6.4	Down
Sh2b2		3.3	Up	Prkd2		-2.2	Down
Shb		2.2	Up	Prr7		-1.7	Down
Sirpa		1.7	Up	Psd4		-41	Down
Slc10a6		1.7	Up	Psmb8		-2.4	Down
Slc12a4		2	Up	Psmb9		-2.5	Down
Slc29a3		4.4	Up	Psme1		-1.7	Down
Slc35e4		2.6	Up	Psme2		-1.6	Down
Slc39a13		2.3	Up	Psme2b		-2.1	Down
Slc39a6		2.2	Up	Pstpip1		-8.3	Down
Slc43a3		1.9	Up	Ptger4		-2.2	Down
Slco2a1		2.7	Up	Ptk2b		-8.1	Down
Slit3		1.7	Up	Ptpn18		-11	Down
Smad6		4.7	Up	Ptpn22		-13	Down
Smpd3		3.1	Up	Ptpn6		-16	Down
Snai1		2.3	Up	Ptpn7		-6.6	Down
Sntb2		2	Up	Ptprc		-11	Down
Snx7		4	Up	Ptprcap		-15	Down
Snx8		2.5	Up	Pttg1		-3.7	Down
Socs3		1.9	Up	Pycr2		-1.9	Down
Sod3		2.1	Up	Rab4b		-1.6	Down
Sord		3.7	Up	Rab8a		-1.9	Down
Sphk1		1.9	Up	Rabep2		-2.2	Down
Spsb1		2.3	Up	Rabggta		-2.4	Down
Sqstm1		1.5	Up	Rac2		-18	Down
Srsf6		3.2	Up	Ramp3		-12	Down
Stau1		2	Up	Ranbp10		-2.1	Down
Steap3		1.9	Up	Rapgef6		-2.6	Down
Stk40		1.8	Up	Rara		-2.1	Down
Stx2		2.4	Up	Rasal3		-12	Down
Sult5a1		1.8	Up	Rasgrp2		-7.9	Down
Sumf1		2.8	Up	Rassf5		-3.3	Down
Taf1a		2.5	Up	Rbfa		-1.8	Down
Tagln		2.9	Up	Rbl2		-2.6	Down
Tbcc		1.9	Up	Rbm38		-4.2	Down
Tbx15		2.9	Up	Rcsd1		-5.7	Down
Tcf7l1		2.3	Up	Rfx1		-2.6	Down
Tdo2		9.6	Up	Rgl2		-1.9	Down
Tdrd7		2	Up	Rgs1		-11	Down
Tead3		3.2	Up	Rgs10		-4.5	Down
Tfg		1.7	Up	Rgs14		-14	Down
Tgfbi		2	Up	Rgs19		-3.5	Down
Tgfbr3		1.7	Up	Rhog		-1.8	Down
Thbd		1.7	Up	Rilpl2		-2.9	Down
Thbs1		1.6	Up	Rin3		-3.6	Down
Thbs2		3.7	Up	Rinl		-7.1	Down
Thbs3		1.8	Up	Rltpr		-11	Down
Timm10		2	Up	Rn45s		-3.8	Down
Timp3		2	Up	Rnf114		-1.6	Down
Tle2		2.7	Up	Rnf123		-2.3	Down
Tmbim1		2	Up	Rnf125		-2.8	Down
Tmem100		2.1	Up	Rnf166		-1.7	Down
Tmem11		1.5	Up	Rnf167		-2.5	Down
Tmem120a		1.8	Up	Rnf181		-1.9	Down
Tmem150a		1.9	Up	Rnf187		-1.6	Down
Tmem159		2	Up	Rnpepl1		-1.7	Down
Tmem256		1.6	Up	Rpa1		-3.1	Down
Tmem43		1.8	Up	Rpap1		-3.5	Down
Tnfaip2		2.6	Up	Rpl12		-1.6	Down
Tnfaip6		2.6	Up	Rplp1		-1.6	Down
Tnfrsf12a		2.3	Up	Rpp21		-2.2	Down
Tnfrsf1a		1.9	Up	Rps16		-1.6	Down
Tnfsf9		2.6	Up	Rps6ka1		-14	Down
Tnks1bp1		2	Up	Runx3		-13	Down
Tnnc2		18	Up	Rusc1		-4	Down
Tns2		2.7	Up	S100a4		-2.7	Down
Tnxb		2.1	Up	S1pr1		-3.5	Down
Tollip		1.7	Up	S1pr4		-14	Down
Tpm1		1.8	Up	Samsn1		-11	Down
Tpm2		2.3	Up	Sars2		-2.4	Down
Tpm3		1.5	Up	Sash3		-11	Down
Trib1		1.7	Up	Sbf1		-1.7	Down
Trim47		2	Up	Sdhaf1		-3.2	Down
Trip10		2	Up	Sec11c		-2.4	Down
Trip6		2.4	Up	Sell		-22	Down
Tspan18		3	Up	Selplg		-14	Down
Tspan4		2	Up	Sema4a		-5.2	Down
Tuba1a		1.6	Up	Sema4d		-13	Down
Tubb2a		1.7	Up	Sept1		-9	Down
Tubb2b		2.7	Up	Serpinb6b		-4.6	Down
Tubb6		2	Up	Sh2b1		-2.3	Down
Twist2		1.8	Up	Sh2d3c		-3.6	Down
Txn1		1.6	Up	Sh3bgrl3		-3.1	Down
Txnrd1		1.8	Up	Sh3bp5		-2.3	Down
Uap1		2.6	Up	Sh3glb2		-2.7	Down
Ubc		1.6	Up	Sharpin		-2.4	Down
Ubn1		1.6	Up	Shisa5		-4	Down
Ugdh		1.9	Up	Sidt1		-17	Down
Vasn		1.8	Up	Sigirr		-7	Down
Vat1		2.2	Up	Sipa1		-2	Down
Vegfa		2.2	Up	Sirt7		-2.1	Down
Vsig8		4.6	Up	Sit1		-14	Down
Wbp5		1.7	Up	Skap1		-15	Down
Wdsub1		3	Up	Skiv2l		-1.8	Down
Wisp2		4.1	Up	Sla		-7.1	Down
Wnt11		1.8	Up	Slc12a7		-13	Down
Wwc2		2.2	Up	Slc17a9		-15	Down
Yars		2.1	Up	Slc2a4rg-ps		-5.4	Down
Ybx3		1.7	Up	Slc44a2		-2.8	Down
Ykt6		1.7	Up	Slc9a3r1		-3	Down
Zcchc14		1.8	Up	Slfn1		-7.8	Down
Zcchc24		2	Up	Slfn2		-6.9	Down
Zfp385a		3.9	Up	Smap2		-2.2	Down
Zfp503		2	Up	Smco4		-2.9	Down
Zfp703		1.7	Up	Smox		-5	Down
Zyx		1.8	Up	Smpd1		-2.4	Down
				Snhg20		-2.4	Down
				Snrnp200		-2	Down
				Snx20		-10	Down
				Sp110		-2.3	Down
				Spata13		-4.2	Down
				Spn		-11	Down
				Spns1		-2	Down
				Srgn		-5.7	Down
				Ssh2		-3.3	Down
				Stat4		-19	Down
				Stat5b		-2.4	Down
				Stat6		-2.2	Down
				Stk10		-4.4	Down
				Stk17b		-9.4	Down
				Stk24		-2.1	Down
				Stk38		-1.9	Down
				Stk4		-6.8	Down
				Stxbp2		-7	Down
				Supt4a		-2.4	Down
				Suz12		-2.5	Down
				Sytl1		-9.3	Down
				Sytl3		-13	Down
				Tagap		-3.2	Down
				Tagap1		-2	Down
				Tap1		-2.8	Down
				Tapbpl		-2.9	Down
				Tars2		-3.4	Down
				Taz		-2.3	Down
				Tbc1d10c		-13	Down
				Tcf7		-9.3	Down
				Tecpr1		-4	Down
				Tes		-4.8	Down
				Tesc		-10	Down
				Tgfb1		-2.1	Down
				Thy1		-2.7	Down
				Timm17b		-2.7	Down
				Tinf2		-2.2	Down
				Tln1		-1.6	Down
				Tlr1		-9.6	Down
				Tmc6		-7.3	Down
				Tmc8		-20	Down
				Tmem50b		-2	Down
				Tmsb10		-1.8	Down
				Tmsb4x		-2.3	Down
				Tmub1		-3	Down
				Tnf		-8.6	Down
				Tnfaip8l2		-20	Down
				Tnfrsf18		-11	Down
				Tnfrsf25		-13	Down
				Tnfrsf4		-11	Down
				Tnfrsf9		-9.3	Down
				Tpsb2		-6.7	Down
				Tpst2		-2.7	Down
				Trabd		-1.8	Down
				Traf1		-5	Down
				Traf3ip3		-31	Down
				Traf4		-4.7	Down
				Trib2		-3.7	Down
				Trim11		-2.1	Down
				Trp53i11		-3.3	Down
				Tsc22d3		-1.6	Down
				Tsc22d4		-1.6	Down
				Tspan13		-9.3	Down
				Tspan14		-2	Down
				Tspan32		-17	Down
				Tssc1		-3.1	Down
				Twf2		-3.8	Down
				Txk		-19	Down
				Tyrobp		-13	Down
				Uba52		-1.5	Down
				Uba7		-2	Down
				Ubac2		-2	Down
				Ubald1		-1.6	Down
				Ubash3b		-1.9	Down
				Ubl3		-1.8	Down
				Ubxn11		-5.5	Down
				Uckl1		-2.7	Down
				Ucp2		-2	Down
				Unc13d		-8.6	Down
				Uqcc3		-2.3	Down
				Uqcrh		-1.5	Down
				Vasp		-3	Down
				Vgll4		-2.4	Down
				Vps16		-1.9	Down
				Vps28		-2	Down
				Vps37b		-6.4	Down
				Vps52		-1.8	Down
				Was		-13	Down
				Ypel3		-2	Down
				Zap70		-16	Down
				Zbp1		-1.8	Down
				Zc3hav1		-2.7	Down
				Zdhhc18		-3.6	Down
				Zfp511		-1.9	Down
				Zmiz2		-1.8	Down

## Sheet: Genes encoding secreted protein
Table S2. Genes encoding secreted proteins that are affected by CR (CR/ control) at ≥1.5 difference, Padj = 0.05 and counts of at least 30 in at least one of the samples
Gene	CR/ Control fold Change	Direction			Gene	CR/ Control fold Change	Direction
1600012H06Rik	4.2	up			AI467606	-12	down
Abi3bp	1.8	up			Acrbp	-3.8	down
Adamts1	2	up			Adgre5	-5.8	down
Adamtsl1	2.5	up			Adpgk	-2.1	down
Adm	1.8	up			Areg	-11	down
Angptl4	4.7	up			Atg16l2	-2.2	down
Anxa1	2.1	up			C1qb	-4.8	down
Anxa2	1.7	up			Calca	-7	down
Apod	1.6	up			Cap1	-1.8	down
Asah1	2.1	up			Ccl5	-12	down
Bgn	1.5	up			Cd6	-12	down
Bmp1	2.1	up			Cma1	-7	down
C1qtnf7	3.8	up			Cnp	-3.5	down
C1s1	1.9	up			Ctla2a	-2.9	down
C1s2	2.2	up			Ctss	-7.4	down
C4b	2.3	up			Ctsw	-8.5	down
Casp4	2	up			Def6	-12	down
Ccl2	3.2	up			Gpc1	-2.3	down
Ccl7	3	up			Gramd3	-2.3	down
Cd63	1.6	up			Gzma	-21	down
Cmtm3	1.9	up			Il16	-8.6	down
Col14a1	2.4	up			Itgal	-16	down
Col16a1	1.7	up			Itgb2	-16	down
Csf1	2	up			Klk8	-15	down
Ctgf	1.9	up			Lime1	-3.8	down
Ctsl	1.6	up			Lta	-14	down
Cuedc2	1.6	up			Ltb	-8.8	down
Cxcl1	1.7	up			Mbp	-3.7	down
Cxcl12	2.4	up			Mgp	-1.8	down
Cxcl16	2	up			Ndfip1	-2.2	down
Cyr61	2.7	up			Nmb	-2.3	down
Dcn	1.6	up			Pik3ip1	-3.3	down
Dpt	1.8	up			Podnl1	-7.9	down
Efemp1	1.7	up			Pon2	-2.1	down
Efemp2	1.7	up			Ppia	-1.9	down
Egfr	1.8	up			Rabggta	-2.4	down
Emilin1	2.8	up			Sec11c	-2.4	down
Emilin2	2	up			Slc44a2	-2.8	down
F3	1.7	up			Smpd1	-2.4	down
Fam180a	2.5	up			Srgn	-5.7	down
Fbln1	2.2	up			Tgfb1	-2.1	down
Fbln2	1.9	up			Tmub1	-3	down
Fstl1	1.7	up			Tnf	-8.6	down
Gdf15	2.1	up			Tnfrsf18	-11	down
Gdnf	4.3	up			Tnfrsf9	-9.3	down
Htra3	2.2	up			Tpsb2	-6.7	down
Igf1	2.1	up			Trabd	-1.8	down
Igf2	2.9	up			Uqcc3	-2.3	down
Igfbp3	2.5	up
Il1r1	1.7	up
Il6st	1.7	up
Lama4	1.9	up
Lamb1	1.9	up
Lamc2	1.9	up
Lpl	2.4	up
Mdk	1.9	up
Mmp11	3.2	up
Mmp14	1.5	up
Mmp23	1.7	up
Nenf	1.7	up
Ngf	2.3	up
Nov	4.6	up
Npdc1	1.8	up
Ntn1	2.2	up
Olfml2b	1.9	up
Pcolce	1.6	up
Pcolce2	1.8	up
Pkdcc	2.6	up
Plat	1.9	up
Plaur	2	up
Pltp	1.9	up
Ptrf	1.9	up
Qpct	3	up
Rarres2	2.1	up
Rnase4	1.6	up
S100a13	1.7	up
Sash1	1.8	up
Sdc4	1.7	up
Sema3b	2.5	up
Sema3c	2.1	up
Serpina3m	11	up
Serpina3n	1.9	up
Serpine2	2	up
Serping1	1.6	up
Slc43a3	1.9	up
Slit3	1.7	up
Sod3	2.1	up
Sord	3.7	up
Tgfbi	2	up
Tgfbr3	1.7	up
Thbs1	1.6	up
Thbs2	3.7	up
Thbs3	1.8	up
Timp3	2	up
Tnfaip2	2.6	up
Tnfaip6	2.6	up
Tnfrsf1a	1.9	up
Tnxb	2.1	up
Trip6	2.4	up
Txn1	1.6	up
Vegfa	2.2	up
Wisp2	4.1	up
Wnt11	1.8	up
